# Supplementary material for: Acute Exercise Fatigue Impairs Cognitive Control: Neurophysiological Mechanisms Revealed by ERP and ERSP Analyses
Source: Biology (Basel). 2025 Nov 27;14(12):1688. doi: 10.3390/biology14121688 (PMC12730307; doi:10.3390/biology14121688)
Supplement: Supplementary file 1 [file biology-14-01688-s001.zip]

Archive with 1 entries (1 files):
- biology-3940870-supplementary.xlsx
