# Supplementary material for: Acute Exercise Fatigue Impairs Cognitive Control: Neurophysiological Mechanisms Revealed by ERP and ERSP Analyses
Source: Biology (Basel). 2025 Nov 27;14(12):1688. doi: 10.3390/biology14121688 (PMC12730307; doi:10.3390/biology14121688)
Supplement: Supplementary file 1 [file biology-14-01688-s001.zip › biology-3940870-supplementary.xlsx]

## Sheet: Table S1
Participant	Maximum Heart Rate during Exercise (beats/min)	Time to Exhaustion (min)	RPE Score (6-20)
1	170	13.3167	19
2	190	10.25	20
3	176	11.3833	19
4	189	13.05	19
5	178	13.05	19
6	194	14.6167	20
7	187	16.95	19
8	168	11.75	19
9	200	12.4	19
10	172	12.4667	19
11	184	12.35	19
12	185	15.2333	19
13	183	12.0833	19
14	183	11.5	20
15	140	10.05	19
16	187	17.45	19
17	180	14.2	19
18	211	8.51667	20
19	188	13.8667	19
20	188	20.7	19
21	191	16.3333	19
22	189	11.9	19
23	194	13.8167	19
24	187	9.81667	19
25	163	14.8667	19
26	181	18.4667	19
27	178	17.0167	19
28	185	21.6	19
29	181	16.25	19
30	179	10.3333	20
31	177	13.3333	19
32	175	11.9833	19
33	175	12	19
34	193	20.8833	19
35	184	14.6	19

## Sheet: Table S2
	Participant	Pre-congruent	Post-congruent	Pre-incongruent	Post-incongruent
Accuracy	1	100	99	100	98
	2	99	99	100	95
	3	97	96	98	98
	4	98	97	98	99
	5	96	95	100	98
	6	97	99	100	99
	7	98	97	98	99
	8	99	98	98	97
	9	97	98	100	98
	10	96	100	97	98
	11	100	97	95	96
	12	97	96	95	95
	13	99	98	96	95
	14	98	97	100	97
	15	100	96	98	96
	16	96	95	97	96
	17	98	97	96	99
	18	99	98	100	99
	19	97	96	96	96
	20	100	99	98	99
	21	98	97	98	97
	22	97	100	96	97
	23	99	98	97	96
	24	98	97	98	94
	25	97	96	97	96
	26	96	95	94	95
	27	98	97	96	96
	28	99	98	97	96
	29	97	100	96	96
	30	96	100	98	96
	31	98	97	96	95
	32	97	100	99	98
	33	99	98	96	96
	34	98	97	96	95
	35	100	96	97	97
Reaction time	1	100	99	100	98
	2	99	99	100	95
	3	97	96	98	98
	4	98	97	98	99
	5	96	95	100	98
	6	97	99	100	99
	7	98	97	98	99
	8	99	98	98	97
	9	97	98	100	98
	10	96	100	97	98
	11	100	97	95	96
	12	97	96	95	95
	13	99	98	96	95
	14	98	97	100	97
	15	100	96	98	96
	16	96	95	97	96
	17	98	97	96	99
	18	99	98	100	99
	19	97	96	96	96
	20	100	99	98	99
	21	98	97	98	97
	22	97	100	96	97
	23	99	98	97	96
	24	98	97	98	94
	25	97	96	97	96
	26	96	95	94	95
	27	98	97	96	96
	28	99	98	97	96
	29	97	100	96	96
	30	96	100	98	96
	31	98	97	96	95
	32	97	100	99	98
	33	99	98	96	96
	34	98	97	96	95
	35	100	96	97	97

## Sheet: Table S3
P3 Mean Amplitude
Participant	Pre-congruent					Post-congruent					Pre-incongruent					Post-incongruent
	FZ	FCZ	CZ	CPZ	PZ	FZ	FCZ	CZ	CPZ	PZ	FZ	FCZ	CZ	CPZ	PZ	FZ	FCZ	CZ	CPZ	PZ
1	-2.29893	-2.72971	-0.13049	-0.419159	-0.404541	-1.6132	-2.6915	-1.09382	-0.38848	0.45124	-1.98868	-1.63473	-1.28836	-1.09334	-1.1502	-2.07701	-0.78455	1.75185	1.12435	1.43097
2	-0.201326	0.585014	1.88298	2.6229	2.98544	-2.57965	-2.2266	-1.15873	-0.548454	-2.07864	1.88567	2.64528	3.73352	3.69943	3.1315	1.13817	1.6139	2.77477	3.76332	3.4544
3	0.602211	1.06179	1.51206	1.80869	2.4006	0.495461	0.930816	1.42308	1.73635	1.48496	0.708122	-0.259675	-0.025991	0.381102	0.733877	0.919815	1.05501	1.78091	2.73977	2.71195
4	1.9911	1.82641	1.74598	0.710664	0.445175	1.98014	1.91995	1.18302	0.955029	1.41861	0.497463	0.00477778	-0.377635	-0.174099	-0.439788	1.33786	0.888584	1.15386	1.5196	1.03071
5	2.4515	2.41916	2.27875	1.91674	1.10431	-1.3805	-1.51344	-1.36343	-0.410216	-0.615313	1.78573	1.03601	0.621295	0.407538	0.0961505	0.452797	0.788463	0.509989	1.02535	1.42653
6	2.04235	1.64969	1.15957	1.11669	0.320996	-0.387918	-0.129169	0.337337	1.07053	0.921432	-0.389201	0.0773913	0.113036	0.111906	-0.0202888	-0.327027	-0.478646	-0.457333	-0.553981	-0.488072
7	-2.11913	-1.64974	-1.28225	-0.240478	0.940614	-0.0969101	0.81647	1.1363	0.63962	-0.793203	-1.87777	-1.33715	-0.368278	0.50075	1.92121	-4.20395	-3.78548	-3.01094	-1.48941	-0.0198094
8	0.806999	1.23571	1.11924	0.911806	0.701239	-0.656481	-0.678111	-0.280495	-1.0005	-1.56929	1.28947	1.12889	1.08934	0.780823	0.596469	-0.592689	-0.567692	-0.00648027	-0.767592	-1.50847
9	-1.06757	-0.657305	-0.309903	-0.250651	-0.182408	-0.025945	-0.0379316	0.0367219	-0.0224332	-0.619898	0.924185	0.296115	-0.0998443	0.155055	-1.21023	-1.22637	-2.15229	-2.01119	-1.67335	-0.553065
10	3.87483	3.24739	2.1229	2.41946	2.53222	3.92518	4.4229	4.59662	4.40903	2.69452	2.95124	3.26007	2.68618	2.50993	3.40684	3.73142	4.7522	5.49625	5.16449	4.56301
11	0.760458	1.96781	3.32814	3.95274	4.19419	-0.818992	0.861848	1.63751	2.62953	1.4976	0.50318	0.983246	1.56358	1.8031	2.22672	-0.0172569	0.589072	1.43082	2.00811	2.04137
12	-0.834525	-0.375488	1.19784	2.29761	1.80799	-0.451456	0.108779	1.09619	2.28424	1.36362	0.444424	1.12523	1.68166	2.53233	2.07175	-0.620241	-0.137387	0.564076	1.67818	1.62228
13	0.752297	0.948977	1.3941	1.94748	1.7629	2.71815	2.88843	2.70465	2.5494	2.06853	1.66384	1.69871	1.5248	1.56626	1.29599	0.342373	1.00041	1.46051	1.91572	2.29727
14	0.108211	0.240319	0.227625	0.2829	0.0902828	3.3007	2.71021	2.15144	1.34721	0.187853	1.89623	1.11176	0.941615	1.29934	0.767056	1.31868	1.11831	1.22791	0.84987	0.707382
15	2.29016	1.65008	0.572866	0.545648	0.816041	1.03932	1.26886	1.47556	1.66956	1.05647	4.52122	3.37488	2.09575	1.83436	1.64308	0.302625	1.6099	2.30261	3.19744	2.932
16	3.29032	3.23655	3.15734	3.08028	1.68064	2.00548	2.12672	2.9181	3.0295	2.09368	1.3165	1.62927	2.07871	3.12723	1.76876	0.90516	2.20072	3.71806	3.37366	1.06996
17	0.370072	1.11497	1.90109	2.51559	3.15671	-3.91273	-2.52913	-1.08435	1.03055	3.70734	0.0779089	0.122165	0.615085	1.5826	2.009	-1.81646	-1.6893	-0.40785	0.824327	2.62573
18	0.702162	0.64761	0.639874	0.603622	-0.167241	-0.979549	-0.327248	0.19642	0.512354	1.50894	-0.380532	0.248051	0.568702	0.864922	0.805264	-1.60476	-1.50356	-1.07071	-0.697609	-0.276948
19	-1.74337	-1.62297	1.45979	-0.0294087	-0.162998	-0.60576	-1.85286	-0.385677	0.249719	0.941787	-0.886919	-0.570434	-1.07272	-0.693393	-0.516583	-6.2279	-5.06553	-6.46657	-6.5615	-5.71417
20	2.49355	1.37041	1.28892	1.18647	1.13297	0.624302	1.44445	1.35886	1.77088	2.48832	1.83779	1.04179	1.39818	3.10592	1.92338	1.10226	0.894665	1.73108	2.57981	2.4686
21	4.37268	4.15713	3.9931	3.58699	1.33713	2.29673	3.11172	3.10321	2.4012	0.193243	0.253957	0.892416	1.13302	1.277	0.4467	1.79998	2.66628	3.72666	4.25982	2.55368
22	3.7181	3.56121	3.3222	2.9323	0.947141	-0.440982	0.122173	1.56116	3.3097	4.39968	-2.67375	-1.43682	0.265687	1.29195	1.28251	-1.08912	0.315412	2.24936	4.2398	5.52731
23	1.51329	1.55159	1.42114	1.16593	0.49477	2.0627	1.9656	1.68594	1.2654	0.228432	1.26661	0.430811	0.442713	0.679437	0.265495	-0.0353324	-0.0415886	-0.139459	0.363304	-0.00574501
24	-0.146353	-0.134589	-0.0163508	0.0750572	0.242378	3.99365	3.02384	1.93913	-1.68647	-2.67174	0.0762238	0.0281049	-0.229859	0.289855	0.42089	0.608733	0.700136	0.329901	0.819289	0.383801
25	1.08427	2.85081	3.40274	3.60857	2.68673	4.84087	5.68171	5.15889	2.16303	-0.472693	1.52454	2.42725	3.13419	3.9488	2.38528	-0.798829	-0.291688	-0.356307	0.088617	-1.32609
26	0.588656	-0.621089	-0.804068	-0.18696	0.681417	0.810418	1.43913	0.687213	0.45469	1.09869	-0.0353525	0.2864	-0.0847502	0.16496	0.87901	0.0710004	0.527607	0.778897	0.659615	1.30618
27	0.647662	0.0403217	-0.110854	1.03876	1.33476	-0.584923	0.280781	0.925019	1.33239	0.38968	0.0481863	-0.230317	0.375662	1.17998	1.19793	-1.30783	-0.317146	0.404427	2.02952	2.88071
28	-0.199787	-0.526151	-0.651733	0.0392815	0.787053	-4.05004	-2.27406	-2.77585	-2.05188	-0.315103	-1.04926	-0.828191	-1.11913	0.0919595	0.767854	-1.47001	-0.793131	-1.4724	-0.524031	0.172211
29	-0.0360385	0.893653	0.693758	0.447145	0.495788	0.494772	0.75861	0.137882	0.350704	0.419909	-4.27945	-2.22162	-2.02417	-1.78612	-1.31894	-1.49211	-0.764923	0.0801246	0.406935	0.225833
30	-4.29566	-4.57113	-2.80516	-0.583086	0.469172	0.886535	1.04254	1.3868	2.65386	1.75274	-0.701349	-1.51242	-2.48741	-2.23774	-0.944741	-0.892266	-0.17095	0.366147	0.515018	0.179743
31	2.20141	2.96535	3.35609	4.3302	3.91359	4.82174	5.2165	4.62	4.1352	1.25948	4.78337	4.17046	3.11783	3.17598	2.49905	5.38703	5.3589	5.11789	5.15002	4.39617
32	2.17911	2.65574	2.8123	2.25569	0.326421	-2.39164	-2.93054	-2.67052	-1.26587	-0.0507422	1.44697	1.3813	1.05757	1.38523	0.0137073	-1.46867	-2.23654	-2.47456	0.646847	2.27823
33	1.87779	1.53387	1.28659	1.80156	1.57236	2.97224	2.49617	2.77682	3.5692	2.79453	1.92498	0.96118	0.664591	1.90431	1.58709	0.076057	-0.108677	0.806312	1.64046	1.31713
34	-0.0662337	0.765365	2.18769	4.77913	3.75849	-2.43731	-2.1303	-0.598328	1.86312	2.54955	-0.566922	-0.365121	0.919899	3.62123	3.05619	-0.380772	0.316128	1.85242	3.8045	4.79237
35	1.09146	2.47834	2.40485	3.88528	3.93228	-0.853643	0.376924	2.19893	4.43724	3.92662	1.53093	1.11797	1.19709	2.25435	2.76357	-0.812829	0.0181253	1.05506	2.26922	3.18749
P3 Peak Latency
Participant	Pre-congruent					Post-congruent					Pre-incongruent					Post-incongruent
	FZ	FCZ	CZ	CPZ	PZ	FZ	FCZ	CZ	CPZ	PZ	FZ	FCZ	CZ	CPZ	PZ	FZ	FCZ	CZ	CPZ	PZ
1	378.806	378.062	320.312	378.906	380.406	378.906	378.906	378.906	378.906	300.125	328.125	300.781	300.781	328.125	329.625	363.281	367.188	363.281	363.281	363.281
2	379.106	378.806	378.906	378.906	364.781	367.188	363.281	355.469	351.562	351.562	367.188	367.188	367.188	367.188	364.781	359.375	359.375	359.375	355.469	351.562
3	351.562	348.656	347.656	347.656	354.062	367.188	363.281	355.469	343.75	332.031	378.906	378.906	351.562	351.562	349.156	355.469	355.469	351.562	324.219	320.312
4	328.125	300.781	300.781	300.781	321.812	328.125	324.219	320.312	300.781	300.081	359.375	312.5	312.5	316.406	325.719	316.406	312.5	312.5	304.688	300.781
5	377.906	378.906	379.906	351.562	349.156	359.375	328.125	328.125	332.031	332.031	378.906	375	371.094	367.188	337.438	378.906	378.906	378.906	378.906	378.906
6	300.781	300.781	300.781	300.781	304.281	378.906	378.906	378.906	324.219	320.312	378.906	300.781	300.781	351.562	349.156	300.781	300.781	300.781	300.781	300.781
7	379.506	378.906	377.906	378.906	337.438	335.938	335.938	332.031	328.125	332.031	378.906	378.906	378.906	378.906	380.406	363.281	363.281	359.375	363.281	363.281
8	363.281	363.281	367.188	347.656	341.344	371.094	347.656	347.656	347.656	312.5	355.469	355.469	355.469	355.469	341.344	355.469	355.469	359.375	359.375	378.906
9	355.469	355.469	355.469	355.469	356.969	371.094	375	375	375	375	324.219	324.219	335.938	335.938	337.438	343.75	343.75	343.75	343.75	339.844
10	343.75	339.844	339.844	351.562	306.188	300.781	300.781	300.781	304.688	304.688	359.375	359.375	359.375	359.375	325.719	355.469	351.562	347.656	304.688	304.688
11	379.306	332.031	359.375	339.844	341.344	378.906	378.906	378.906	300.781	300.781	375	375	378.906	378.906	380.406	355.469	355.469	355.469	378.906	378.906
12	300.781	300.781	300.781	347.656	357.269	328.125	320.312	320.312	320.312	328.125	335.938	335.938	320.312	320.312	317.906	343.75	316.406	316.406	316.406	320.312
13	378.906	378.906	378.906	378.906	358.969	367.188	367.188	367.188	367.188	367.188	378.906	378.906	378.906	378.906	380.406	375	371.094	371.094	371.094	375
14	363.281	355.469	347.656	335.938	321.812	363.281	359.375	359.375	339.844	332.031	355.469	355.469	355.469	332.031	333.531	351.562	343.75	339.844	335.938	335.938
15	363.125	363.281	335.938	335.938	329.625	375	371.094	367.188	355.469	355.469	347.656	347.656	347.656	359.375	360.875	359.375	359.375	355.469	355.469	351.562
16	367.188	363.281	363.281	363.281	360.875	359.375	359.375	359.375	378.906	320.312	378.906	378.906	378.906	343.75	345.25	375	375	375	375	324.219
17	316.406	316.406	316.406	320.312	321.812	363.281	363.281	359.375	363.281	332.031	300.781	300.781	300.781	332.031	364.781	375	375	375	375	375
18	300.812	300.781	300.781	304.688	302.481	355.469	355.469	355.469	355.469	329.031	328.125	351.562	351.562	347.656	302.281	355.469	355.469	355.469	339.844	300.781
19	378.906	378.906	378.906	367.188	360.875	363.281	371.094	371.094	371.094	367.188	371.094	371.094	371.094	378.906	353.062	351.562	355.469	355.469	355.469	343.75
20	371.094	375	378.906	347.656	345.25	355.469	355.469	351.562	347.656	335.938	304.688	367.188	359.375	351.562	353.062	363.281	343.75	339.844	332.031	328.125
21	324.219	332.031	332.031	335.938	310.094	332.031	328.125	324.219	316.406	312.5	312.5	312.5	312.5	316.406	314	300.781	300.781	300.781	304.688	304.688
22	363.281	363.281	363.281	359.375	364.781	375	375	375	375	378.906	367.188	367.188	367.188	367.188	317.906	343.75	347.656	347.656	339.844	335.938
23	351.562	351.562	347.656	351.562	353.363	351.562	351.562	351.562	351.562	346.562	378.906	378.906	378.906	378.906	380.406	308.594	312.5	312.5	312.5	316.406
24	375	375	378.906	378.906	380.406	371.094	367.188	363.281	359.375	341.562	375	378.906	378.906	378.906	364.781	343.75	347.656	347.656	339.844	335.938
25	351.625	355.469	359.375	363.281	364.781	359.375	363.281	359.375	355.469	351.562	378.906	378.906	378.906	378.906	380.406	371.094	355.469	355.469	355.469	351.562
26	359.375	359.375	355.469	355.469	356.969	378.906	378.906	378.906	378.906	316.406	375	375	371.094	371.094	376.5	378.906	378.906	378.906	378.906	328.125
27	316.406	316.406	320.312	359.375	360.875	378.906	378.906	351.562	351.562	378.906	375	375	375	371.094	349.156	351.562	351.562	351.562	351.562	351.562
28	363.812	359.375	355.469	355.469	353.062	378.906	378.906	363.281	300.781	312.5	378.906	378.906	343.75	347.656	345.25	363.281	367.188	367.188	363.281	359.375
29	363.081	363.281	363.281	359.375	355.062	347.656	351.562	351.562	347.656	339.844	378.906	378.906	378.906	378.906	349.156	355.469	355.469	351.562	351.562	343.75
30	362.281	363.281	363.281	363.281	360.875	371.094	371.094	378.906	378.906	300.781	378.906	378.906	378.906	378.906	317.906	378.906	378.906	347.656	343.75	339.844
31	378.906	378.906	378.906	378.906	377.5	378.906	378.906	378.906	378.906	355.469	378.906	378.906	378.906	378.906	380.406	371.094	375	378.906	378.906	378.906
32	376	378.906	378.906	378.906	380.406	371.094	351.562	375	378.906	378.906	335.938	335.938	335.938	363.281	337.438	363.281	378.906	378.906	355.469	355.469
33	371.094	375	375	375	376.5	351.562	351.562	355.469	300.781	300.781	355.469	355.469	359.375	359.375	360.875	378.906	378.906	378.906	339.844	335.938
34	328.125	328.125	328.125	324.219	325.719	351.562	328.125	347.656	332.031	332.031	347.656	347.656	308.594	312.5	314	363.281	363.281	363.281	363.281	328.125
35	300.781	300.781	304.688	308.594	314	378.906	343.75	355.469	359.375	359.375	316.406	316.406	316.406	347.656	345.25	375	375	378.906	378.906	339.844
N2 Mean Amplitude
Participant	Pre-congruent					Post-congruent					Pre-incongruent					Post-incongruent
	FZ	FCZ	CZ	CPZ	PZ	FZ	FCZ	CZ	CPZ	PZ	FZ	FCZ	CZ	CPZ	PZ	FZ	FCZ	CZ	CPZ	PZ
1	-4.93573	-4.06899	-0.969583	-0.415509	-0.847063	-3.44946	-3.04166	-3.61019	-0.701312	-0.0547113	-1.58823	-0.102938	-2.10993	-1.19037	-0.330324	-3.88649	-3.33052	-3.49443	-1.00949	-0.618007
2	0.108601	0.0348575	2.38762	1.7354	-1.34047	1.68945	1.68807	0.538365	-0.877793	-0.048356	0.0910516	-0.0327929	-1.7673	-0.0826542	-0.768647	1.39844	1.59286	1.55531	-0.867821	-1.15426
3	0.332481	1.01302	2.4984	-0.53681	-0.881325	-4.06449	-2.53661	0.76984	-0.625074	-0.796548	-0.833908	-0.783988	1.97884	-0.93956	-0.890294	-2.92195	-2.2223	0.136823	-0.858898	-0.449008
4	1.92612	2.58925	1.13445	0.639172	1.35228	-0.178868	0.998176	2.50358	1.83211	2.27296	-0.152265	0.257778	-1.52887	1.64668	2.27748	0.10591	1.07852	1.25389	-0.10632	0.882305
5	-0.799176	-0.67675	-0.569748	-2.04817	0.939721	1.76273	1.48254	1.10025	-3.60953	-1.74489	-0.45243	-0.387201	-0.227111	-1.21868	0.0797309	-0.281629	0.326637	0.968305	-3.03727	-1.7723
6	1.44249	1.16248	1.581	-0.152882	0.271881	1.48078	1.8397	1.58776	-0.608174	-2.01694	1.63472	1.33148	1.91274	0.27351	0.384678	2.54751	3.11444	3.80585	-2.46419	-2.39344
7	-1.22491	-0.229971	-1.45608	0.163938	0.242653	-0.238822	0.166867	1.12249	0.541121	0.789093	-0.602986	-0.00329617	-2.36121	-0.470335	1.22176	-3.46293	-1.95867	-1.4842	-1.22154	-0.160901
8	-1.01278	-0.796329	-2.22711	2.18404	1.7669	0.442041	0.37703	-3.33097	0.649341	0.237391	-0.733053	-0.652754	-0.440488	0.942798	1.00952	-1.39097	-1.22419	-2.26673	-0.734604	0.242666
9	-0.0764549	-0.199365	0.305778	0.067987	2.26198	-4.09954	-3.53338	-2.25918	-3.03345	-1.98445	-0.0233174	-0.704212	-0.230052	2.50316	1.82661	-2.59851	-2.9516	-2.83361	-2.73468	-1.21571
10	-0.108543	-0.074127	-0.0524854	0.801185	-0.318052	-0.53215	-0.00694216	0.363253	-0.11069	-2.26986	-1.43415	-0.920512	-0.479092	-1.41086	-1.94042	-1.95667	-1.43455	-0.61331	-0.254068	-2.92052
11	-4.05845	-2.98754	-0.321441	3.05901	0.497293	-2.23996	-1.78642	-1.70093	3.14752	1.0088	-1.76458	-0.953936	-0.548746	2.61157	0.629274	-6.40725	-5.65594	-5.78747	2.29265	-0.0811861
12	2.9161	3.03895	2.56485	-0.476466	-0.885436	-0.146599	1.01825	0.028043	0.140625	-1.56149	4.49954	3.91007	0.412682	-2.21583	-1.07599	0.696195	0.784943	-1.96593	0.576425	-0.00112528
13	-1.23808	-0.674494	-0.142231	-0.769515	-0.763309	0.896259	0.160033	1.41269	0.471354	-0.757558	-2.6395	-0.650643	0.637253	-1.33145	-1.01574	-0.127137	-0.219161	-0.0776251	-0.131472	-0.143825
14	2.65892	2.25519	1.58759	0.676732	0.372676	-3.009	-2.73391	-0.377118	0.13255	-0.457694	-0.929556	-0.52488	-0.722518	0.610708	-0.382296	-2.59661	-2.22689	0.454927	1.02209	0.0722615
15	1.28267	1.0227	0.367878	-0.82696	0.178386	-2.52669	-2.08408	-0.878614	1.646	1.10597	-1.85095	-1.6686	0.00967722	-1.57407	-0.650103	-4.14645	-3.2035	-0.80283	-0.581618	0.472658
16	-3.80541	-3.31042	-2.56578	-1.91707	-0.118001	-3.58415	-3.15372	-4.23499	-2.06471	-0.691625	-2.07195	-1.98917	-2.12905	-2.23974	-1.22699	-6.29706	-5.79066	-3.2713	-1.4389	-2.19855
17	-0.926755	-0.672707	0.06142	-0.575405	1.67539	1.54492	0.419344	-2.15452	-2.48561	-1.67305	0.543735	0.275135	0.361852	-2.80496	1.02225	-5.83422	-5.25544	-3.46603	-3.4331	-1.77493
18	4.73384	5.20288	2.69496	0.0122271	-0.00702457	4.62361	4.13248	1.69148	0.0500553	1.12709	0.577445	1.67515	0.36599	-0.775158	-0.515067	-0.974874	-0.828098	-0.0578989	0.484399	0.52857
19	-4.28118	-3.3552	-0.0763892	-0.25579	-0.636022	-2.90336	-2.96205	0.233344	1.28903	1.56773	-1.57512	-1.97496	-0.0165788	0.270588	0.623905	-2.09644	-2.1656	0.833367	-5.84495	1.85048
20	-2.4822	-2.14261	-2.03723	-0.524534	1.07551	-3.54667	-4.67137	-3.27572	1.66032	1.31272	0.351715	-0.522591	-0.834271	1.52235	-0.373978	-1.6085	-0.783164	-1.86939	0.364466	1.16092
21	-0.339231	-0.376818	-3.13978	0.883612	-0.0446153	-3.47673	-1.79555	-2.08718	0.411043	-1.91412	0.262221	0.312991	-3.91778	0.609984	-0.853916	-1.20117	-0.508898	-3.51495	2.37348	-2.28422
22	-0.252035	-0.6039	0.397205	0.162455	-0.805816	-0.903163	-0.83791	-0.283018	1.78618	-0.66254	-3.66444	-3.23924	-1.29015	-0.579448	-4.11085	-1.24264	-1.29585	-0.142355	2.42593	-1.21465
23	1.23634	0.9216	-1.29469	-1.14133	-0.351501	1.07063	0.76102	-1.37014	-2.06481	0.089627	-1.23176	-1.16903	-1.96815	-0.619573	-0.487294	2.11412	2.46809	-1.35348	-0.656224	0.831289
24	-9.66907	-8.51063	-4.74778	-0.25264	-0.328708	-0.606613	-0.472718	-2.34955	-4.2193	-5.42516	-4.88424	-4.92083	-4.90959	0.0014472	0.0815954	-1.18632	-1.16933	-0.548315	-1.68179	-0.377114
25	2.21968	1.49183	1.27993	1.68958	0.296512	2.07608	1.5425	0.668001	-0.791217	-2.6464	-0.000205159	-0.218359	-0.0144539	0.472103	-1.7745	1.62249	1.89951	1.03659	0.46025	-0.648466
26	0.151691	0.676337	0.851904	0.501531	-0.337022	-8.05677	-8.15834	-5.8845	-0.0600868	-0.0391553	0.0476527	-0.104227	-3.99893	-0.325733	-1.3198	-5.45677	-4.50816	-2.12212	0.375533	-0.170976
27	-0.46687	-0.269352	-0.295377	-3.1515	-2.71424	-6.86358	-5.74921	-5.75197	-3.98869	-2.61254	-0.655178	-0.764049	-1.12672	-1.69796	-0.736404	-2.01848	-1.89858	-1.20207	-3.17734	-2.8753
28	-4.20029	-3.68588	0.43563	-4.13345	-1.60436	-4.01136	-3.05031	0.161624	-2.06015	-1.12431	-1.87641	-2.34539	0.8182	-2.93954	-1.96224	-4.34786	-4.27076	-0.702882	-2.45992	-2.04971
29	-3.0549	-3.3893	-3.43764	-0.34882	-0.65495	-4.92021	-5.4529	-4.34348	0.0578478	-0.293275	-2.468	-2.29689	-3.68295	-0.593337	-0.565325	-4.96829	-5.66065	-5.29833	-0.706611	-0.609344
30	-0.859009	-0.798257	0.926566	-3.12344	-1.53357	-0.40624	-0.0895906	1.09408	-1.91298	-1.06463	-0.574952	-0.508557	2.10595	-3.39642	-0.0204047	-1.58161	-1.02855	0.0858429	-1.02437	-0.818706
31	-4.2275	-4.16467	-5.03723	1.99149	-0.0627712	-4.76666	-4.7911	-5.86765	-0.333309	-2.40725	-3.46562	-3.62127	-3.6182	0.488025	-2.05465	-4.32012	-4.36138	-5.39112	1.10967	-0.924194
32	-1.0953	-0.774634	-0.517811	0.282608	0.393797	-1.96214	-1.75667	-0.611896	-3.43371	-0.711258	0.253012	0.140755	0.0979381	-1.23997	-0.496054	-2.26047	-2.95297	-1.97628	0.354596	-0.550884
33	-2.45284	-2.48266	-0.374659	-1.22059	-1.03225	0.722375	0.717861	2.53248	-3.8261	-1.84154	-2.93834	-2.81312	-0.920752	-0.851696	-1.00224	-4.4461	-4.22384	-3.36648	-1.0041	-1.16603
34	0.926147	0.815656	1.63633	1.98522	-2.76234	-0.276198	-0.490823	-0.248732	1.48276	0.668861	1.10753	1.00026	0.721279	2.11927	-2.10621	-2.98445	-3.57568	-0.918217	2.16057	-0.27758
35	2.69717	2.5671	0.277709	-5.14652	-1.23834	-0.420344	-0.154598	-2.15728	-5.78079	-1.81777	1.64825	1.18261	2.04939	-3.27972	-1.15654	-2.79753	-3.18456	-3.16592	-7.43418	-2.30335
N2 Peak Latency
Participant	Pre-congruent					Post-congruent					Pre-incongruent					Post-incongruent
	FZ	FCZ	CZ	CPZ	PZ	FZ	FCZ	CZ	CPZ	PZ	FZ	FCZ	CZ	CPZ	PZ	FZ	FCZ	CZ	CPZ	PZ
1	214.844	214.844	214.844	214.844	214.844	269.531	261.719	253.906	253.906	179.688	292.875	277.344	242.188	238.281	238.281	257.812	257.812	253.906	253.906	179.688
2	292.969	179.688	292.875	234.375	230.469	277.344	273.438	191.406	191.406	195.312	265.625	257.812	257.812	250	210.938	179.688	179.688	179.688	183.594	222.656
3	261.719	292.969	203.125	203.125	179.688	292.234	292.129	292.875	179.688	179.688	277.344	285.156	285.156	285.156	179.688	292.559	292.875	292.688	199.219	195.312
4	230.469	230.469	230.469	228.562	222.566	293.269	234.375	230.469	222.656	218.75	246.094	242.188	242.188	234.375	222.656	292.999	292.111	226.25	222.566	183.594
5	289.062	292.969	222.656	222.656	222.656	253.906	250	222.656	218.007	218.75	234.375	234.375	230.469	230.469	226.562	293.229	230.469	226.666	222.656	218.75
6	203.125	203.125	230.469	224.562	234.375	226.562	226.562	226.562	218.558	210.938	218.75	218.75	218.75	214.844	214.844	218.75	218.75	218.75	218.75	214.844
7	250	250	250	250	187.5	291.009	293.912	222.656	218.857	179.688	246.094	246.094	246.094	246.094	218.75	246.094	242.188	242.188	242.188	179.688
8	261.719	261.719	261.719	269.531	281.25	253.906	253.906	250	253.906	210.938	285.156	285.156	285.156	230.469	226.562	265.625	265.625	226.562	222.656	218.75
9	292.969	290.969	289.062	246.094	250	285.156	285.156	242.188	238.281	226.562	289.062	289.062	289.062	249.212	250	285.156	250	250	246.094	191.406
10	253.906	253.906	253.906	250	179.688	281.25	277.344	183.594	179.688	179.688	292.129	230.469	230.469	230.469	199.219	291.875	293.969	289.062	285.156	179.688
11	214.844	214.844	179.688	214.844	214.844	277.344	273.438	257.812	179.688	179.688	285.156	285.156	293.112	277.344	179.688	292.919	292.121	293.269	293.236	292.969
12	253.906	191.406	191.406	191.406	195.312	246.094	246.094	246.094	246.094	242.188	210.938	250	253.906	253.906	253.906	253.906	253.906	253.906	253.906	191.406
13	222.656	226.562	226.562	269.531	277.344	281.25	292.001	292.921	293	292.969	269.531	273.438	273.438	273.438	207.031	246.094	246.094	250	250	250
14	238.281	238.281	238.281	234.371	195.213	281.25	289.062	293	292.875	195.312	253.906	253.906	257.812	195.312	195.312	292.667	293.559	292.969	292.969	203.125
15	242.188	242.188	242.188	234.376	195.312	277.344	277.344	195.312	195.312	191.406	207.031	210.938	210.938	210.938	214.844	285.156	285.156	199.219	195.312	191.406
16	292.688	289.062	285.156	285.156	285.156	253.906	257.812	261.719	277.344	281.25	269.531	265.625	265.625	269.531	289.062	289.062	292.566	292.97	292.559	292.969
17	292.972	293.969	292.96	289.062	191.406	261.719	261.719	210.938	265.625	210.938	230.469	230.469	230.469	238.281	226.562	289.062	289.062	292.157	293.56	289.062
18	179.688	218.75	214.844	214.844	210.938	234.375	234.375	234.375	230.469	226.562	257.812	203.125	203.125	203.125	199.219	292.751	292.568	277.344	273.438	207.031
19	293.142	292.969	292.111	292.429	292.969	285.156	293.121	292.933	292.968	292.969	292.688	289.062	292.234	292.875	203.125	289.062	289.062	289.062	289.062	289.062
20	230.469	238.281	234.375	234.375	230.469	292.239	234.375	234.375	230.469	285.156	195.312	242.188	238.281	234.375	191.406	242.188	238.281	234.375	230.469	226.562
21	246.094	242.188	242.188	242.188	203.125	285.156	234.375	234.375	230.469	199.219	253.906	250	246.094	199.219	195.312	250	250	250	250	199.219
22	179.688	179.688	179.688	187.5	179.688	179.688	179.688	179.688	179.688	292.969	285.156	285.156	285.156	285.156	285.156	183.594	187.5	187.5	187.5	226.562
23	253.906	253.906	253.906	250	207.031	253.906	253.906	253.906	250	207.031	265.625	265.625	261.719	265.625	214.844	253.906	253.906	253.906	253.906	187.5
24	292.555	293.117	292.988	253.906	218.75	277.344	242.188	242.188	242.188	226.562	265.625	265.625	261.719	261.719	261.719	183.594	187.5	187.5	187.5	226.562
25	179.688	179.688	179.688	179.688	199.219	269.531	269.531	269.531	187.5	218.75	269.531	269.531	269.531	265.625	199.219	257.812	257.812	253.906	234.375	218.75
26	238.281	242.188	253.906	246.094	289.062	293.667	292.75	230.469	226.562	199.219	253.906	253.906	253.906	226.562	246.094	281.25	281.25	210.938	207.031	179.688
27	199.219	199.219	289.062	289.062	218.75	261.719	261.719	257.812	289.062	289.062	207.031	277.344	277.375	277.344	281.25	285.156	292.236	292.556	222.656	222.656
28	293.875	292.122	203.125	199.219	195.312	292.975	292.969	230.469	187.51	183.594	277.344	281.25	203.125	199.219	191.406	281.25	281.25	281.25	203.125	191.406
29	242.188	242.188	242.188	238.281	234.375	242.188	238.281	238.281	230.469	230.469	253.906	253.906	253.906	250.888	226.562	238.281	238.281	238.281	234.375	230.469
30	292.966	293	273.475	269.531	269.531	273.438	277.344	273.438	269.531	269.531	292.95	292.869	292.969	292.999	292.969	281.25	285.156	285.156	230.469	226.562
31	273.438	273.438	273.375	273.438	281.25	273.438	273.438	273.438	277.344	281.25	281.25	277.344	277.75	277.344	277.344	277.344	277.344	277.344	273.438	183.594
32	289.062	289.062	250	250	289.062	187.5	187.5	187.5	187.56	187.5	246.094	246.094	277.337	179.688	281.25	179.688	179.688	179.688	179.688	179.688
33	291.967	292.963	293.269	292.75	242.188	273.438	273.438	273.438	234.375	234.375	292.688	292.667	292.969	265.625	179.688	269.531	265.625	269.631	269.531	230.469
34	292.967	292.425	292.875	292.875	292.969	281.25	277.344	281.25	281.25	285.156	285.156	285.156	285.156	285.156	285.156	292.969	292.969	293	292.112	292.969
35	261.719	257	257.812	253.906	253.906	257.812	253.906	253.906	253.906	253.906	292.357	292.978	292.688	293	292.969	273.438	273.438	269.531	269.531	265.625

## Sheet: Table S4
Participant	Pre-congruent									Post-congruent
	θ			α			β			θ			α			β
	FCZ	CZ	FZ	CZ	PZ	CPZ	FCZ	CPZ	CZ	FCZ	CZ	FZ	cz	PZ	CPZ	FCZ	CPZ	CZ
1	1.63494	1.67675	1.65475	0.0695573	-1.28688	-0.659086	-2.63736	-2.68576	-2.07577	-1.17479	-0.123441	-1.49433	0.373572	-1.07176	-0.627099	-0.70493	-0.807076	-0.475313
2	-0.202336	-0.218968	-0.292711	-0.371117	-0.138371	-0.128136	-1.79416	-2.3622	-2.03395	0.271109	0.525018	0.157349	-2.10806	-1.98927	-1.98276	-1.77741	-1.59107	-1.82016
3	0.585161	0.593871	0.446268	-1.38475	-1.22331	-1.34245	-1.1911	-1.08517	-1.23853	0.721067	0.387414	0.230793	-2.6874	-2.21183	-2.51924	-2.16739	-1.99095	-2.06072
4	-0.033479	0.307658	-0.167437	-1.93033	-2.10206	-2.10998	-1.25143	-1.00985	-1.1558	0.130391	0.339251	0.0920062	-1.19706	-1.45232	-1.55177	-1.49059	-1.09252	-1.15225
5	0.28053	0.345646	0.408028	-2.64594	-2.0275	-2.52815	-1.55814	-1.29868	-1.53354	0.759748	0.944288	0.148978	-0.657316	-1.16341	-0.953185	-0.682535	-0.567621	-0.665739
6	0.757084	0.587827	0.64157	-0.944936	0.00820338	-0.458244	-0.865708	-0.0969966	-0.41789	1.48752	1.84567	1.23066	0.408784	0.841396	0.778043	-0.770431	-0.634521	-0.82393
7	-0.0144766	-0.0553783	-0.0784207	1.02503	1.42835	1.20291	0.120282	0.17555	0.181333	1.36153	1.41156	1.31375	0.0110224	0.336328	0.221877	-0.522898	0.351064	-0.140403
8	0.102776	1.05359	-0.117393	-0.695943	-0.80907	-1.31859	0.3056	-0.12609	0.0761789	1.30505	1.41888	1.31573	-2.51665	-1.29351	-2.50198	0.258641	-0.0714956	-0.0269836
9	-1.28722	-1.16935	-1.51328	-1.773	-2.79759	-1.66141	-1.6643	-1.20552	-1.59135	0.0271476	0.575783	-1.17003	-1.42993	-3.02595	-1.55226	-1.78885	-1.59147	-1.78149
10	0.102511	0.108612	0.112723	0.779222	0.802763	0.723242	-0.105606	-0.0308987	-0.0862321	1.8035	1.24393	1.93948	-0.560258	-0.311589	-0.644191	-1.57089	-1.24796	-1.41155
11	1.78568	2.36467	1.6833	-3.14065	-1.91478	-1.78547	-3.53434	-3.17809	-2.46979	-1.28926	-0.566706	-1.52781	0.20843	-0.986703	-0.640321	-1.08304	-1.13596	-0.704475
12	-0.270006	0.405995	-0.960244	-0.626062	0.236375	-0.262833	-1.20967	-0.281508	-0.787477	1.98154	2.16146	1.70426	0.310013	0.0248274	0.232366	0.424981	0.421628	0.554011
13	-0.388769	-0.0343873	-0.482586	-0.296833	-2.70834	-0.468864	-2.14781	-1.94642	-1.93791	0.54806	0.637655	0.47945	-1.50587	-2.03237	-1.43017	-0.641152	-0.404302	-0.580318
14	0.851043	0.882798	0.725546	0.437628	-0.32343	0.265419	-0.731635	-0.819264	-0.848135	1.50597	1.50397	1.65648	0.398429	-1.14557	-0.361144	-1.38067	-1.0177	-1.44835
15	1.25257	1.4643	0.907131	0.363511	-0.515283	0.14097	-0.724777	-0.69375	-0.828905	-0.0328232	-0.347576	-0.00991013	-3.50384	-4.72258	-4.3669	-1.28071	-0.749498	-0.800092
16	1.86846	1.82082	1.75177	0.00402607	0.40227	0.207875	-0.873707	-1.21465	-1.20368	1.30827	1.27462	1.28919	0.25362	0.0768149	0.267913	-1.23925	-1.50011	-1.25358
17	-0.340833	-0.347856	-0.516087	-0.396781	-0.7011	0.111264	0.847619	0.784846	0.848416	1.65993	1.83333	1.66222	-0.604666	-0.800939	-1.2281	-0.00552202	-1.00981	-0.236233
18	-0.821677	-0.471544	-1.30584	-1.65546	-2.83262	-2.26719	-0.595431	-1.47756	-0.83245	1.40095	1.4631	1.46809	-0.712655	-0.765922	-1.20446	-1.05381	-0.473447	-0.875561
19	-0.411005	-0.562221	-0.457374	-0.751838	-1.46923	-0.659772	-0.8997	-1.91478	-1.46866	-1.4516	-1.06307	-1.76419	-1.35841	-1.80511	-1.58541	-1.79492	-1.99062	-1.89108
20	0.00380536	-0.157871	-0.79894	-0.646679	-0.217399	-0.352259	-2.86744	-2.44355	-2.66713	0.782099	0.34525	0.50352	-1.04022	-0.977363	-1.13078	-1.56311	-2.12946	-1.75271
21	-0.474944	-0.21356	-1.39337	-0.342359	-1.28093	-0.958511	-1.05884	-1.21363	-1.11729	0.627038	0.539266	0.496991	-0.238993	-0.327854	-0.151966	-1.27004	-1.21923	-1.33459
22	0.0634245	0.0592154	0.244806	-0.861827	-1.14359	-0.833222	0.693038	-0.186415	0.671258	0.162994	0.00542693	0.190034	-1.32165	-0.917575	-1.22887	-0.404129	-0.143719	-0.164659
23	0.217906	0.13796	0.0399227	-1.58691	-2.04299	-1.66731	-1.61027	-1.7905	-1.75342	0.194328	0.149046	-0.0199501	-1.58853	-1.76949	-1.63609	-1.55051	-1.6893	-1.69009
24	0.499696	1.39402	0.245321	-1.92526	-0.48918	-1.83745	0.144218	-1.5056	-0.763889	1.26821	1.38072	0.991005	-0.367067	-0.30146	-0.584438	-0.139833	-0.578195	-0.18851
25	-0.629303	-0.361325	-0.224531	-0.246424	-0.589316	-0.431075	-1.06116	-1.399	-1.12557	1.0176	1.20757	0.700198	-0.616289	-0.186767	-0.435434	-2.33653	-2.02803	-2.16898
26	0.367166	-0.029126	0.636593	0.952941	1.96277	0.886188	0.0496769	-0.385757	-0.162844	-0.948961	-0.897765	-1.21547	0.53045	-0.423256	0.696002	-0.455673	-0.751673	-0.476061
27	0.547356	0.702287	0.439094	-1.30313	-2.21513	-2.36223	-0.125281	-0.490231	-0.177373	1.55314	1.4893	1.69289	-2.31354	-3.72593	-3.29809	-0.344629	-0.672164	-0.686792
28	1.37955	0.885092	1.47544	-2.39433	-3.67862	-3.51237	-1.01169	-1.04405	-0.838972	0.425486	0.693058	0.690388	-3.10295	-3.66792	-3.06061	-1.29289	-0.753579	-0.547172
29	2.23115	2.33472	1.56212	-0.354741	-0.319973	-0.299632	-2.25411	-1.98394	-2.25697	0.997086	1.02178	0.954075	-0.874204	-0.712985	-0.766289	-2.63945	-2.01313	-2.61537
30	1.71586	1.52467	1.93266	0.851477	0.191355	0.151063	0.483323	0.538215	0.544753	2.47261	2.59641	2.07365	1.36903	1.10729	1.31298	0.0239601	0.0947782	-0.0329034
31	2.92603	2.91584	2.92533	1.86346	0.980575	1.66115	0.0453888	0.0751339	-0.0672133	2.23656	2.25399	2.0962	0.785594	0.411309	0.381424	-0.0292569	-0.893137	-0.473145
32	-1.58155	-1.6635	-1.53243	-0.376748	-0.256078	-0.482345	-0.942035	-1.33274	-1.0565	0.36512	0.354148	0.29054	-1.4694	-0.849658	-1.35338	-0.5566	-0.499742	-0.421597
33	-3.82965	-2.01947	-4.51911	-0.744917	-1.38383	-0.695476	-0.622257	0.283577	-0.0531643	-3.6463	-3.40646	-3.65322	-0.398139	-2.42805	-0.616498	0.523294	0.105293	0.393032
34	0.190597	0.139673	0.217249	-0.371537	-0.4427	-0.341133	-1.31372	-1.33617	-1.39134	0.890299	1.04961	1.02611	0.403598	0.448977	0.52412	0.0535571	0.0817047	0.0710021
35	0.965396	0.973308	1.0035	0.893514	1.23825	1.23464	0.424846	0.448856	0.432493	0.650733	1.17691	-0.278496	0.00144692	0.0580004	-0.0961231	-0.00453632	-0.415036	-0.0289665
Participant	Pre-incongruent									Post-incongruent
	θ			α			β			θ			α			β
	FCZ	CZ	FZ	cz	PZ	CPZ	FCZ	CPZ	CZ	FCZ	CZ	FZ	cz	PZ	CPZ	FCZ	CPZ	CZ
1	0.63947	0.781762	0.537546	-0.0103322	-0.586931	-0.547018	-0.427785	-1.3581	-1.05607	-1.27956	-0.188589	-1.73951	-0.915119	-2.07598	-1.65936	-0.913508	-1.08612	-0.967959
2	0.503759	0.407165	0.524931	-0.486302	0.0304061	-0.468267	-1.36626	-1.14396	-1.30104	0.53636	0.474129	0.65206	-0.648688	-1.13583	-0.871258	-1.4257	-0.767915	-1.22158
3	0.366966	0.18144	0.294767	-1.35912	-2.03097	-1.97409	-1.30072	-1.37509	-1.22162	1.13502	1.13231	0.6583	-2.53994	-1.73658	-2.2576	-1.87363	-2.12473	-2.10845
4	1.50735	1.0063	1.6162	-0.520115	-0.536132	-0.462937	-0.851548	-0.0891604	-0.540579	0.610999	0.67933	0.69876	-1.14212	-1.27633	-1.33156	-1.38269	-1.44394	-1.44734
5	1.02028	1.08399	0.687376	-1.16286	-1.82248	-1.43394	-0.650367	-0.931474	-0.751206	1.35879	1.35236	0.744349	-1.88734	-1.82802	-2.01317	-1.36804	-0.175929	-0.925015
6	-0.26612	-0.117915	-0.255621	0.73187	0.603908	0.687618	0.424391	0.172396	0.362976	1.09218	1.58329	0.607022	0.248539	0.330685	0.423221	-0.148188	-0.430283	-0.401165
7	0.916238	0.949145	0.941398	0.252084	0.472036	0.398102	-0.206087	-0.249466	-0.157069	1.30045	1.20424	1.44142	-0.203691	0.126812	0.129398	-0.778262	-0.0648342	-0.414911
8	-0.633766	-0.14466	-0.650585	0.471531	-1.04708	-0.993063	0.0889888	0.444709	0.208214	0.170686	0.322752	0.146982	-2.43998	-2.38932	-2.97577	-0.544457	-0.754825	-1.06089
9	0.756652	0.878173	0.238551	-0.896045	-1.53655	-0.564987	-1.6106	-1.30372	-1.50166	1.15488	1.20613	1.34509	-1.247	-2.18992	-1.30733	-2.23738	-1.98328	-2.19441
10	-0.156309	0.00811451	-0.408151	-0.182737	0.390343	-0.238819	-0.57673	-0.402699	-0.491127	0.718604	0.599703	0.871647	-0.254759	-1.339	-0.586962	-0.624594	-1.22146	-0.85421
11	-0.126374	0.972862	-0.791163	0.613198	0.0577958	0.415014	0.568016	0.00241413	0.0922821	-2.81134	-2.35575	-2.71974	-3.26532	-2.36157	-2.82552	-5.37742	-5.68551	-5.82571
12	0.945143	1.1171	0.498029	0.873078	0.921205	0.917426	-0.288599	-0.216643	-0.193221	1.82235	2.18556	1.56485	-0.142117	0.348988	0.167496	0.30543	0.480986	0.305761
13	0.345287	0.277104	0.428811	-0.748298	-2.33556	-1.0553	-1.06223	-1.30164	-1.08301	1.33984	1.38731	1.26509	-1.71064	-2.44088	-2.03834	-0.400415	-0.768825	-0.335142
14	0.942379	0.746041	1.12751	0.711887	-0.684176	0.542421	-0.284306	-1.49177	-0.549772	1.56745	1.59105	1.6247	0.87607	0.0509196	0.881023	-1.81517	-1.50696	-1.82696
15	-1.18946	-0.693628	-1.339	-2.9361	-1.84295	-1.92628	-6.01554	-1.07122	-2.77798	0.351109	-0.0127269	0.564374	-2.70493	-4.89565	-3.59904	-1.18961	-0.765149	-0.84481
16	1.77505	1.69278	1.59404	0.387018	-0.658763	0.162062	-1.21947	-1.84701	-1.41837	1.32173	1.2635	1.01106	-0.357608	-0.690405	-0.749341	-1.87984	-1.4042	-1.42321
17	0.980182	0.914633	0.551645	0.756276	2.61152	0.0429444	0.63387	0.410691	0.64148	1.08145	1.08106	0.922724	0.0581933	-0.694621	-0.340741	-1.5365	-0.852426	-1.01618
18	-0.25038	0.625531	-0.841521	-0.144908	-1.78952	-0.869298	-1.04028	-0.926885	-1.00514	-0.361363	-0.826581	-0.282764	-2.05928	-0.845531	-1.01201	-0.853381	-0.397785	-0.788592
19	0.0863893	0.286015	-0.146145	-1.94134	-1.87021	-2.03785	-0.892039	-1.79115	-1.53098	-1.78994	-1.43651	-2.16061	-1.40387	-1.80159	-1.63983	-2.49525	-2.21806	-2.63551
20	0.344837	0.420015	-0.169152	-1.16959	-0.28763	-0.0338353	-2.34276	-1.63042	-1.8985	-0.287847	0.335265	-0.618103	-0.680859	-0.0737471	-0.436619	-3.5028	-2.67374	-3.0513
21	0.502949	0.49646	0.711822	-0.242684	-0.612834	-0.123601	-1.19268	-1.39587	-1.18686	1.0332	1.205	0.826573	-0.498242	-1.42931	-1.13969	-1.19358	-1.63434	-1.30356
22	-0.885577	-0.776512	-0.81565	-0.286926	-1.22246	-1.13342	-0.244239	0.164329	-0.183848	-0.368404	-0.424447	0.0265687	-1.31841	-1.19283	-1.89167	-0.54227	-0.46194	-0.428816
23	-0.0303204	0.0025867	0.183501	-0.446962	-0.504658	-0.475265	-0.586679	-1.32769	-0.883907	1.63589	1.95927	1.37884	0.425426	0.590088	0.492096	0.407542	0.292232	0.204414
24	2.95501	3.0341	2.65396	-1.8966	-1.85532	-1.80406	-0.735331	-0.895614	-0.858552	-0.703679	-0.673372	-0.381741	-1.32264	-1.07523	-1.83998	-0.662235	-0.220812	-0.424489
25	1.67925	1.61911	1.33556	0.221723	-0.049465	-0.0820046	-1.8112	-1.37477	-1.75208	0.822207	0.890064	0.984825	0.0155788	-0.741	-0.465056	-0.875405	-1.55983	-1.08658
26	1.66245	3.01421	1.642	0.63129	1.09239	0.769801	-0.0965665	-0.401922	0.422637	0.756026	0.889224	0.485761	0.311595	-0.245177	0.352074	-0.713962	-0.399592	-0.895365
27	0.586644	0.711445	0.613113	-1.63106	-2.36062	-2.4386	0.0885863	-0.362096	-0.080761	-0.024414	-0.155725	0.437961	-1.06329	-1.25831	-1.64177	-0.619871	1.16431	-0.157671
28	0.96389	0.835761	0.627526	-2.99228	-5.47585	-4.19936	-2.64575	-2.72162	-2.78621	1.14314	1.11613	0.938027	-3.52508	-3.24871	-3.74856	-3.10175	-1.77911	-2.45297
29	1.31431	1.27422	1.28484	-1.10935	-0.169039	-0.592349	-1.63564	-1.95601	-1.66861	2.05644	1.98565	1.88294	-1.67588	-0.690841	-1.24323	-2.25798	-1.90748	-2.26168
30	2.88461	2.80663	3.00619	1.85673	0.604817	1.18119	1.02048	0.802038	0.888066	1.84775	1.76939	1.4851	0.88136	0.55437	0.807678	-0.657762	0.228372	-0.0880684
31	2.29927	2.22549	2.26979	0.208198	0.0587759	0.295856	-0.372886	0.116677	-0.1348	2.18697	2.01942	2.09344	0.889187	-0.317821	0.579669	-0.0499066	-0.725422	-0.33513
32	-2.09195	-2.50612	-1.78822	-0.12524	-0.496478	-0.186489	0.228263	-0.0699747	0.0233471	-0.029614	-0.17993	-0.0604656	-1.49691	-1.62155	-1.58414	-0.282594	-0.559789	-0.394664
33	-0.226029	0.57487	-0.243565	1.33165	0.724811	1.42072	-1.57241	-0.488597	-1.30665	-0.0317908	0.156183	-0.124562	0.137849	-1.29832	-0.258964	-1.26844	-1.54693	-1.36851
34	0.386901	0.479423	0.489495	-0.662959	-1.20319	-0.80524	-0.509784	-0.473053	-0.506557	1.12689	0.848528	1.09449	-1.06935	-0.593991	-0.868903	0.17985	0.328619	0.223797
35	2.09014	1.80768	2.11857	-0.062881	2.4454	-0.0569273	0.256173	0.543213	0.537752	1.46449	1.75099	0.940737	-0.0200997	0.118091	0.178782	-0.849625	-0.891564	-0.753344
